# Supplementary material for: Mid- to long-term complications and revision rates of robotic-assisted unicompartmental knee arthroplasty: a systematic review and meta-analysis
Source: Front Surg. 2025 Oct 7;12:1619644. doi: 10.3389/fsurg.2025.1619644 (PMC12537783; doi:10.3389/fsurg.2025.1619644)
Supplement: Supplementary file 1 [file Datasheet1.csv]

Name	Data Type	Statistical Method	Effect Measure	Analysis Model	Events 1	Mean 1	SD 1	Total 1	Events 2	Mean 2	SD 2	Total 2	Effect Estimate	SE	CI Start	CI End	Weight	Q	P(Q)	I-Sqr(Q)	Tau-Sqr	Z	P(Z)	Qint	P(Qint)	I-Sqr(Qint)	df	Year of study
RAUKA vs UKA
Complication rate	DIC	MH	Odds Ratio	Random	180			16793	1658			31298	0.26557891		0.11240029	0.62750865	100	52.40731452	0	90.45934705	0.6887088	3.0221769	0.00250964	0	1	0	5
Banger et al 2019					0	0	0	65	6	0	0	74	0.08044627	1.47773877	0.00444276	1.45666418	6.70033596											2019
Canetti et al 2018					0	0	0	11	1	0	0	17	0.47826087	1.67756647	0.01785327	12.81185498	5.49429742											2018
Foissey et al 2023					6	0	0	197	20	0	0	159	0.21832461	0.47864028	0.08544435	0.5578559	20.96978867											2023
Marita et al 2022					2	0	0	52	3	0	0	43	0.53333333	0.93719439	0.08496839	3.34764998	12.2818545											2022
St Mart et al 2020					47	0	0	2851	301	0	0	9561	0.51566106	0.1583145	0.3781001	0.70326966	26.96403881											2020
Vakharia et al 2021					125	0	0	13617	1327	0	0	21444	0.14045137	0.09421999	0.11676852	0.16893754	27.58968464											2021
Revision rate	DIC	MH	Risk Difference	Random	180			16793	1654			31298	-0.04158469		-0.07000805	-0.01316134	100	123.0922509	0	95.93800588	0.00069878	2.86751836	0.00413705	0	1	0	5
Banger et al 2019					0	0	0	65	2	0	0	74	-0.02702703	0.02331404	-0.0727217	0.01866764	16.92853332											2019
Canetti et al 2018					0	0	0	11	1	0	0	17	-0.05882353	0.08701364	-0.22936713	0.11172007	2.5429685											2018
Foissey et al 2023					6	0	0	197	20	0	0	159	-0.09532931	0.02900848	-0.15218489	-0.03847373	13.65390596											2023
Marita et al 2022					2	0	0	52	3	0	0	43	-0.0313059	0.04712216	-0.12366364	0.06105184	7.20408769											2022
St Mart et al 2020					47	0	0	2851	301	0	0	9561	-0.01499662	0.00297928	-0.0208359	-0.00915734	29.71883736											2020
Vakharia et al 2021					125	0	0	13617	1327	0	0	21444	-0.05270241	0.00183715	-0.05630316	-0.04910166	29.95166717											2021
loosening	DIC	MH	Odds Ratio	Fixed	15			3100	129			9763	0.28660041		0.16559977	0.49601396	100	0.14910779	0.92815747	0	0	4.46532997	0.00000799	0	1	0	2
Foissey et al 2023					5	0	0	197	13	0	0	159	0.29246795	0.53756927	0.10197612	0.83879933	20.34722437											2023
Marita et al 2022					0	0	0	52	2	0	0	43	0.15809524	1.56305598	0.00738658	3.38372027	3.92679445											2022
St Mart et al 2020					10	0	0	2851	114	0	0	9561	0.29168751	0.33049928	0.15261469	0.55749288	75.72598118											2020
fracture	DIC	MH	Odds Ratio	Fixed	2			3100	28			9763	0.19517368		0.04817676	0.79068761	100	1.20590894	0.54719284	0	0	2.28898312	0.02208033	0	1	0	2
Foissey et al 2023					1	0	0	197	1	0	0	159	0.80612245	1.41824933	0.05002476	12.99023572	7.50856893											2023
Marita et al 2022					0	0	0	52	1	0	0	43	0.26984127	1.64597804	0.01071641	6.7946551	11.07209815											2022
St Mart et al 2020					1	0	0	2851	26	0	0	9561	0.12867746	1.01927292	0.01745403	0.94865691	81.41933292											2020
malalignment	DIC	MH	Odds Ratio	Fixed	1			3048	10			9720	0.30770925		0.05482535	1.72702916	100	0.26375496	0.60755215	0	0	1.33913619	0.18052634	0	1	0	1
Foissey et al 2023					0	0	0	197	2	0	0	159	0.15949367	1.55287234	0.00760214	3.34619144	42.88363338											2023
St Mart et al 2020					1	0	0	2851	8	0	0	9561	0.41899123	1.0608749	0.05238254	3.35137699	57.11636662											2020
pain	DIC	MH	Odds Ratio	Fixed	5			2903	18			9604	0.8529613		0.31622069	2.30074435	100	0.4976178	0.48054877	0	0	0.31414196	0.75341322	0	1	0	1
Marita et al 2022					1	0	0	52	0	0	0	43	2.53398058	1.64592608	0.10064413	63.79962098	6.04122015											2022
St Mart et al 2020					4	0	0	2851	18	0	0	9561	0.74487765	0.55318314	0.25189213	2.20269968	93.95877985											2020
osteoarthritis	DIC	MH	Odds Ratio	Fixed	1			249	2			202	0.54276009		0.0901059	3.26935864	100	1.49838776	0.22091997	33.26160106	0	0.66699473	0.50477551	0	1	0	1
Foissey et al 2023					0	0	0	197	2	0	0	159	0.15949367	1.55287234	0.00760214	3.34619144	83.85897947											2023
Marita et al 2022					1	0	0	52	0	0	0	43	2.53398058	1.64592608	0.10064413	63.79962098	16.14102053											2022
